# Supplementary material for: Proximal Protein Interaction Landscape of RAS Paralogs
Source: Cancers (Basel). 2020 Nov 11;12(11):3326. doi: 10.3390/cancers12113326 (PMC7696408; doi:10.3390/cancers12113326)
Supplement: Supplementary file 1 [file cancers-12-03326-s001.zip]

Archive with 2 entries (2 files):
- Cancers - B¿aganton et al - Supplementary Materials (figures).pdf
- Cancers - B¿aganton et al - Supplementary Materials (tables) .xlsx
